# Supplementary material for: Predictors of Weight Reduction in a Multidisciplinary Community Program for Children with Overweight and Obesity: A Study from Emilia-Romagna, Italy
Source: Nutrients. 2025 Sep 20;17(18):3015. doi: 10.3390/nu17183015 (PMC12473044; doi:10.3390/nu17183015)
Supplement: Supplementary file 1 [file nutrients-17-03015-s001.zip]

Archive with 1 entries (1 files):
- nutrients-3885870-supplementary.pdf
